# Supplementary material for: Ecophysiological and Biochemical Responses of Lessonia spicata to Solar Eclipse-Induced Light Deprivation
Source: Plants (Basel). 2025 Jun 12;14(12):1810. doi: 10.3390/plants14121810 (PMC12196580; doi:10.3390/plants14121810)
Supplement: Supplementary file 1 [file plants-14-01810-s001.zip]

Archive with 1 entries (1 files):
- plants-3674731-supplementary.pdf
